# Supplementary material for: H3F3A K27M Mutation Promotes the Infiltrative Growth of High-Grade Glioma in Adults by Activating β-Catenin/USP1 Signaling
Source: Cancers (Basel). 2022 Oct 3;14(19):4836. doi: 10.3390/cancers14194836 (PMC9563249; doi:10.3390/cancers14194836)
Supplement: Supplementary file 1 [file cancers-14-04836-s001.zip]

Archive with 2 entries (2 files):
- cancers-1886589-original-images.pdf
- cancers-1886589-supplementary.pdf
